# Supplementary material for: Identifying hub genes of sepsis-associated and hepatic encephalopathies based on bioinformatic analysis—focus on the two common encephalopathies of septic cirrhotic patients in ICU
Source: BMC Med Genomics. 2024 Jan 11;17:19. doi: 10.1186/s12920-023-01774-7 (PMC10785360; doi:10.1186/s12920-023-01774-7)
Supplement: Supplementary file 1 — Additional file 1: Table S1. The genes list of Green and Turquoise modules. [file 12920_2023_1774_MOESM1_ESM.xlsx]

## Sheet: Module green
Gene Name	Module
IL1RL1	green
ADAMTS9	green
FOS	green
SOCS3	green
C10ORF10	green
STC1	green
CP	green
ZFP36	green
CEBPD	green
AEBP1	green
ANGPTL4	green
ADM	green
VEGFA	green
BAG3	green
HSPB1	green
CSDA	green
CDKN1A	green
GADD45B	green
SDPR	green
SLCO4A1	green
APOLD1	green
COL4A1	green
THBS1	green
SLC6A13	green
EMP1	green
SERPINH1	green
JUNB	green
B4GALNT3	green
GADD45A	green
MRVI1	green
HAMP	green
HILPDA	green
PCK1	green
LYVE1	green
CRLF1	green
DLL4	green
FAM179A	green
HSPA1A	green
CXCL1	green
LMOD1	green
MAFF	green
GPR4	green
FXYD2	green
TUBB2B	green
FLJ41649	green
CGNL1	green
OXTR	green
CUZD1	green
SOD3	green
GJA4	green
DUSP1	green
PLIN2	green
HEYL	green
ALDH1L1	green
FAM107A	green
PCDHGA12	green
RCVRN	green
JUN	green
PRX	green
METRNL	green
TSC22D3	green
CRISPLD2	green
PLAC4	green
HSPA1B	green
KCNE4	green
C1QTNF7	green
SIK1	green
KRTAP5-1	green
IL1B	green
MMP8	green
GADD45G	green
RETN	green
GNA14	green
IL6	green
COL4A2	green
RASD1	green
FOSL2	green
C11ORF96	green
ARRDC3	green
TGFB2	green
C10ORF54	green
IL18R1	green
SLC39A14	green
IER5L	green
CYR61	green
CXCL2	green
MGAM	green
LDLR	green
LGI4	green
CD177	green
BCRP2	green
GIMAP5	green
BTG2	green
SLC2A1	green
TNF	green
S1PR1	green
P4HA1	green
NBPF10	green
NID1	green
LOC100506136	green
MERTK	green
PPBP	green
PARD3	green
TEX15	green
PRB2	green
CSF3	green
IL1R2	green
MKNK2	green
FENDRR	green
LOC100127888	green

## Sheet: Module turquoise
Gene Name	Module
LOC644366	turquoise
SERPINA3	turquoise
ANGPTL4	turquoise
S100A12	turquoise
SLC14A1	turquoise
PLIN1	turquoise
S100A8	turquoise
S100A9	turquoise
SOCS3	turquoise
CHI3L2	turquoise
SCGB1D1	turquoise
TNFRSF6B	turquoise
SCGB1D2	turquoise
TTR	turquoise
PDK4	turquoise
CTAG1A	turquoise
CP	turquoise
IL18RAP	turquoise
SYCE2	turquoise
KLF15	turquoise
KIF19	turquoise
SDC4	turquoise
IL18R1	turquoise
CD44	turquoise
XLOC_006883	turquoise
ITGB4	turquoise
GJB6	turquoise
GJA1	turquoise
LINC00256B	turquoise
TNC	turquoise
TMEM105	turquoise
SNORA12	turquoise
EDN1	turquoise
BAG3	turquoise
GRTP1	turquoise
LCN6	turquoise
ITGB3	turquoise
TMPRSS3	turquoise
HLA-DRB5	turquoise
C10ORF105	turquoise
MPZL2	turquoise
LILRB3	turquoise
CD93	turquoise
SRPX	turquoise
RHOD	turquoise
EGFLAM	turquoise
RNASE4	turquoise
GLI1	turquoise
LOC644246	turquoise
FABP1	turquoise
FKBP5	turquoise
CA12	turquoise
AJUBA	turquoise
CHST3	turquoise
C20ORF54	turquoise
TBC1D26	turquoise
SLC7A2	turquoise
UBD	turquoise
LRAT	turquoise
STOM	turquoise
ALAS2	turquoise
C4B	turquoise
THBD	turquoise
CHST9-AS1	turquoise
PAPD5	turquoise
CXCL1	turquoise
TFCP2L1	turquoise
LOC400891	turquoise
AGXT2L1	turquoise
C10ORF54	turquoise
IFITM2	turquoise
IL4R	turquoise
PPAP2B	turquoise
DKFZP686K1684	turquoise
GPR64	turquoise
MMRN1	turquoise
CRNDE	turquoise
CES1	turquoise
C20ORF141	turquoise
GJA5	turquoise
LGALS12	turquoise
SLC25A18	turquoise
SLC16A9	turquoise
AQP4	turquoise
ANGPT2	turquoise
ANXA2P1	turquoise
DIO3OS	turquoise
KLRC1	turquoise
CD38	turquoise
F2RL1	turquoise
PLIN4	turquoise
NTRK2	turquoise
SLC1A3	turquoise
MATN3	turquoise
SLC39A12	turquoise
C1ORF81	turquoise
APOL6	turquoise
FAM189A2	turquoise
S100A3	turquoise
PLAC8	turquoise
PLEKHA7	turquoise
LOC100240735	turquoise
ABI3BP	turquoise
LOC100128226	turquoise
RAB42	turquoise
TLCD1	turquoise
TXNIP	turquoise
MYO7B	turquoise
PBXIP1	turquoise
PLA1A	turquoise
BBOX1	turquoise
ECSCR	turquoise
XLOC_011117	turquoise
C10ORF116	turquoise
CYP4F12	turquoise
WEE1	turquoise
CSDA	turquoise
SLC25A48	turquoise
TGM2	turquoise
CXCL2	turquoise
ALDH1L1	turquoise
VCAM1	turquoise
PAX2	turquoise
LCA5L	turquoise
LINC00256A	turquoise
MSX2P1	turquoise
RNF19B	turquoise
C9ORF171	turquoise
MT1F	turquoise
SPON1	turquoise
CYBRD1	turquoise
IL6	turquoise
APLNR	turquoise
OXTR	turquoise
HHEX	turquoise
LOC401037	turquoise
NRTN	turquoise
TSSK3	turquoise
AGT	turquoise
ENTPD2	turquoise
CG030	turquoise
LOC100652857	turquoise
IFITM3	turquoise
RFX4	turquoise
ITGA4	turquoise
PRRG4	turquoise
KCNN3	turquoise
C6ORF221	turquoise
PAMR1	turquoise
GALP	turquoise
HSPB7	turquoise
NTSR2	turquoise
NKAIN4	turquoise
GPC5	turquoise
METTL7A	turquoise
IRAK3	turquoise
LRP10	turquoise
CNN2	turquoise
HRCT1	turquoise
LPAR3	turquoise
TUBB6	turquoise
PIRT	turquoise
PHGDH	turquoise
IFITM4P	turquoise
THNSL2	turquoise
CD300C	turquoise
GBP1	turquoise
ACSBG1	turquoise
PRO2852	turquoise
EMP1	turquoise
MT1M	turquoise
DDIT4L	turquoise
GMPR	turquoise
ZNF114	turquoise
XLOC_007052	turquoise
E2F2	turquoise
ZFP36	turquoise
ITPKB	turquoise
IGFBP7	turquoise
OR2A9P	turquoise
S1PR1	turquoise
LOC653160	turquoise
KRTAP19-2	turquoise
TNFRSF10C	turquoise
PAPLN	turquoise
GPRC5C	turquoise
C8ORF22	turquoise
TRAF4	turquoise
SYNGAP1	turquoise
SYTL4	turquoise
STK17B	turquoise
RETN	turquoise
PLSCR4	turquoise
RASL12	turquoise
TIMP1	turquoise
GFAP	turquoise
ZIM2	turquoise
ATOH8	turquoise
GJB2	turquoise
SOX21-AS1	turquoise
METTL7B	turquoise
NFKBIZ	turquoise
CC2D2B	turquoise
CARTPT	turquoise
SOX9	turquoise
ELOVL2	turquoise
OTOS	turquoise
HEPH	turquoise
HSD17B6	turquoise
C1ORF87	turquoise
LOC100505585	turquoise
SLC44A3	turquoise
TNFRSF11B	turquoise
PRSS35	turquoise
SH3TC1	turquoise
ZIC5	turquoise
CD99	turquoise
DDO	turquoise
TSKU	turquoise
MAP3K8	turquoise
PAX6	turquoise
CHST14	turquoise
PCDHA1	turquoise
ACVRL1	turquoise
FOXJ1	turquoise
PDZK1IP1	turquoise
MT1B	turquoise
RAB20	turquoise
LOC254896	turquoise
HEPN1	turquoise
ABCA6	turquoise
GGT5	turquoise
ORM1	turquoise
BTN2A2	turquoise
C1ORF64	turquoise
LOC255654	turquoise
CDC42EP4	turquoise
LPAR4	turquoise
RAB34	turquoise
C1ORF110	turquoise
LIX1	turquoise
LILRB2	turquoise
NID1	turquoise
GDPD2	turquoise
NEAT1	turquoise
ID4	turquoise
EFEMP1	turquoise
F3	turquoise
TST	turquoise
GRAMD1C	turquoise
EGFR	turquoise
XLOC_011950	turquoise
MT1X	turquoise
FGF2	turquoise
MDK	turquoise
RGR	turquoise
LOC152286	turquoise
SEC1	turquoise
SYCP2	turquoise
LINC00092	turquoise
C20ORF203	turquoise
CEACAM1	turquoise
MICB	turquoise
TNFRSF10D	turquoise
MT1E	turquoise
ATPBD4	turquoise
LOC100129387	turquoise
RHPN2	turquoise
AHSP	turquoise
PITPNC1	turquoise
MMP2	turquoise
FLJ10661	turquoise
IGDCC4	turquoise
ESPNL	turquoise
CD163	turquoise
RGS22	turquoise
MRVI1	turquoise
PLP2	turquoise
AZGP1	turquoise
HIST2H2AA4	turquoise
CLEC18C	turquoise
EMX2	turquoise
TMBIM1	turquoise
YAP1	turquoise
SNORD17	turquoise
SULT1C4	turquoise
LOC254057	turquoise
DTNA	turquoise
FLJ44124	turquoise
MGST1	turquoise
GPR4	turquoise
LRRC32	turquoise
RORC	turquoise
LCK	turquoise
LPP-AS2	turquoise
MYBPC1	turquoise
PYROXD2	turquoise
RXRG	turquoise
ARRDC3	turquoise
SOX2	turquoise
SERPINE3	turquoise
LOC158434	turquoise
TP53BP2	turquoise
SOD3	turquoise
GATSL3	turquoise
TMEM176A	turquoise
CD302	turquoise
PON2	turquoise
SLC2A4	turquoise
OSMR	turquoise
TGFB2	turquoise
ID3	turquoise
SARDH	turquoise
FAM167A	turquoise
HPR	turquoise
CASP6	turquoise
ACSL5	turquoise
PDLIM5	turquoise
SLCO1C1	turquoise
PECAM1	turquoise
BCL6B	turquoise
AQP7	turquoise
LMOD2	turquoise
PDPR	turquoise
TAF7L	turquoise
LOC100131366	turquoise
MT2A	turquoise
PIEZO1	turquoise
PARD3	turquoise
DKFZP761C1711	turquoise
TEPP	turquoise
FLJ20444	turquoise
IMPA2	turquoise
TMPRSS5	turquoise
INHBB	turquoise
AHNAK	turquoise
TEAD2	turquoise
CCDC8	turquoise
IL1R1	turquoise
FGFRL1	turquoise
CAPG	turquoise
MT1L	turquoise
SLC44A2	turquoise
PF4	turquoise
GRAMD3	turquoise
TRIM38	turquoise
C12ORF63	turquoise
RLN2	turquoise
FXYD1	turquoise
GEM	turquoise
PGLYRP1	turquoise
GPR143	turquoise
LGALS3	turquoise
AMICA1	turquoise
TAS2R30	turquoise
EPHB4	turquoise
TNFSF13	turquoise
TPD52L1	turquoise
ERG	turquoise
TPPP3	turquoise
FCGRT	turquoise
MLC1	turquoise
LOC100499183	turquoise
FAM81B	turquoise
ATP1B2	turquoise
ANG	turquoise
GSTM2P1	turquoise
HFE	turquoise
SLC1A2	turquoise
SDS	turquoise
PTTG1IP	turquoise
SERPING1	turquoise
CALB2	turquoise
HIST1H3B	turquoise
PODNL1	turquoise
RHOBTB3	turquoise
RIPK3	turquoise
HBD	turquoise
PLXNB1	turquoise
METTL21B	turquoise
GDF15	turquoise
FOXO1	turquoise
HP	turquoise
LOC100652917	turquoise
PHYHD1	turquoise
ITPRIP	turquoise
TUBB2B	turquoise
AGTRAP	turquoise
VWF	turquoise
PI16	turquoise
MEGF10	turquoise
HEPACAM	turquoise
FERMT2	turquoise
CLDN10	turquoise
SERPINB9	turquoise
LINC00271	turquoise
FLJ16779	turquoise
IRF7	turquoise
C20ORF195	turquoise
EFNA4	turquoise
FAM7A1	turquoise
HMOX1	turquoise
FLJ39739	turquoise
EPHX1	turquoise
HBB	turquoise
C22ORF31	turquoise
TCF7	turquoise
MYL3	turquoise
PRKD3	turquoise
LOC728763	turquoise
CYP11A1	turquoise
CECR1	turquoise
PCDHGA9	turquoise
F11R	turquoise
ACADS	turquoise
LIMK2	turquoise
ANGPT1	turquoise
C10ORF10	turquoise
CLDN23	turquoise
SOCS1	turquoise
KCNE4	turquoise
GPR125	turquoise
S100A16	turquoise
LY6K	turquoise
CCL25	turquoise
P2RY2	turquoise
ANP32C	turquoise
MYOZ1	turquoise
ABCA1	turquoise
FAH	turquoise
DNM1P46	turquoise
PCDH18	turquoise
GPR171	turquoise
ODF3B	turquoise
ZNF730	turquoise
HIST1H1D	turquoise
TRAF3IP2	turquoise
DIO3	turquoise
SH2D3A	turquoise
DDR1	turquoise
MR1	turquoise
VIM	turquoise
CNN3	turquoise
PRSS21	turquoise
GSDMD	turquoise
SSPN	turquoise
SLC1A5	turquoise
RNF135	turquoise
CNTNAP3	turquoise
LOC400548	turquoise
ECHDC2	turquoise
NEUROD1	turquoise
CD99P1	turquoise
EVC2	turquoise
BHMT2	turquoise
DEFB103B	turquoise
IL17RB	turquoise
CYP4V2	turquoise
HEYL	turquoise
SIRPB2	turquoise
BMPR1B	turquoise
ACOT6	turquoise
NAGS	turquoise
EMP3	turquoise
TLR4	turquoise
ISLR2	turquoise
TIMP3	turquoise
LOC100506105	turquoise
CXCR7	turquoise
IRF1	turquoise
LHX1	turquoise
PLTP	turquoise
TAS2R5	turquoise
PLD2	turquoise
GSTM5	turquoise
APOLD1	turquoise
KLF2	turquoise
LOC400756	turquoise
CYP4F11	turquoise
CLDN5	turquoise
CMAHP	turquoise
CALML4	turquoise
NOTCH2	turquoise
PRRX2	turquoise
MTM1	turquoise
NFATC4	turquoise
CNTFR	turquoise
ANGPTL1	turquoise
GSN	turquoise
TNFRSF1A	turquoise
LOC100506866	turquoise
TMCO4	turquoise
APCDD1	turquoise
FAM70A	turquoise
GAB3	turquoise
JPX	turquoise
CST6	turquoise
FOXF1	turquoise
PTGIR	turquoise
SIGLEC1	turquoise
LRRC3	turquoise
C11ORF93	turquoise
APOL4	turquoise
SEMA4B	turquoise
SMOC1	turquoise
LOC284669	turquoise
HIST1H2AD	turquoise
RSPH4A	turquoise
FAM181A	turquoise
LOC100130849	turquoise
FGFR2	turquoise
RAB13	turquoise
LTBR	turquoise
CMKLR1	turquoise
NFATC1	turquoise
SLC16A1	turquoise
WFIKKN2	turquoise
FAM101B	turquoise
ARMC3	turquoise
MGC39372	turquoise
TGFBR3	turquoise
TTC38	turquoise
TMEM176B	turquoise
RFX2	turquoise
NFE4	turquoise
HIST1H1C	turquoise
OMD	turquoise
ABHD1	turquoise
LEPROT	turquoise
EFEMP2	turquoise
FAM106CP	turquoise
HSPA6	turquoise
ANXA2	turquoise
LOC100129213	turquoise
CDA	turquoise
GPAM	turquoise
MT1G	turquoise
TRIP6	turquoise
ELOVL3	turquoise
LOC100129399	turquoise
CC2D2A	turquoise
HSDL2	turquoise
C1ORF106	turquoise
CNTNAP3B	turquoise
KCNK13	turquoise
LGALS4	turquoise
LOC100240734	turquoise
ARHGEF26	turquoise
ACACB	turquoise
CD48	turquoise
RELL1	turquoise
C11ORF70	turquoise
C16ORF89	turquoise
PDLIM3	turquoise
STAB1	turquoise
NFE2	turquoise
IL21R	turquoise
IL17RD	turquoise
DDIT4	turquoise
STEAP3	turquoise
APOBEC3G	turquoise
CABLES1	turquoise
SPARC	turquoise
GNG12	turquoise
UBE2C	turquoise
ST7-AS1	turquoise
C12ORF39	turquoise
PLIN5	turquoise
CASP4	turquoise
ZNF442	turquoise
TBX6	turquoise
BDH2	turquoise
MS4A14	turquoise
CYP3A7	turquoise
LOC100192378	turquoise
LRIG1	turquoise
TM4SF1	turquoise
ANTXR1	turquoise
STARD8	turquoise
2023-03-03	turquoise
S100A2	turquoise
CD58	turquoise
C8ORF45	turquoise
GNG5	turquoise
HVCN1	turquoise
SCARNA9	turquoise
GABRG1	turquoise
CD79B	turquoise
KCNRG	turquoise
PPP1R1C	turquoise
ADRA2B	turquoise
GPR114	turquoise
NUPR1	turquoise
LOC100133190	turquoise
PKDREJ	turquoise
TMEM30B	turquoise
GSTM1	turquoise
AHCYL1	turquoise
CASP1	turquoise
DDX60	turquoise
ITGB8	turquoise
CKMT2	turquoise
HMGB2	turquoise
PLCD1	turquoise
FAM107A	turquoise
F5	turquoise
LOXL4	turquoise
LYN	turquoise
DNAI1	turquoise
GPR113	turquoise
TRIL	turquoise
SCARNA5	turquoise
WSB1	turquoise
ACSS3	turquoise
NPAS3	turquoise
FSIP2	turquoise
SLC15A2	turquoise
TTC12	turquoise
PRORSD1P	turquoise
NRP1	turquoise
TBX1	turquoise
NWD1	turquoise
