# Supplementary material for: Identifying hub genes of sepsis-associated and hepatic encephalopathies based on bioinformatic analysis—focus on the two common encephalopathies of septic cirrhotic patients in ICU
Source: BMC Med Genomics. 2024 Jan 11;17:19. doi: 10.1186/s12920-023-01774-7 (PMC10785360; doi:10.1186/s12920-023-01774-7)
Supplement: Supplementary file 2 — Additional file 2: Table S2. The detailed interaction relationship of PPI network. [file 12920_2023_1774_MOESM2_ESM.xlsx]

## Sheet: stitch_interactions
#node1	node2	combined_score	node1_string_internal_id	node2_string_internal_id	node1_external_id	node2_external_id	neighborhood_on_chromosome	gene_fusion	phylogenetic_cooccurrence	homology	coexpression	experimentally_determined_interaction	database_annotated	automated_textmining	prediction
PCNA	CCND1	0.999	1856984	1843117	9606.ENSP00000368438	9606.ENSP00000227507	0	0	0	0	0	0.914	0.9	0.984	0
JAK2	SOCS3	0.999	1857411	1851244	9606.ENSP00000371067	9606.ENSP00000330341	0	0	0	0	0	0.998	0.9	0.977	0
CDKN1A	CCND1	0.999	1843736	1843117	9606.ENSP00000244741	9606.ENSP00000227507	0	0	0	0	0	0.999	0.9	0.974	0
PCNA	CDK2	0.999	1856984	1845906	9606.ENSP00000368438	9606.ENSP00000266970	0	0	0	0	0.697	0.972	0.9	0.977	0
CDK2	CCNB1	0.999	1845906	1844435	9606.ENSP00000266970	9606.ENSP00000256442	0	0	0	0	0.646	0.999	0.9	0.951	0
CCNB1	CDKN1A	0.999	1844435	1843736	9606.ENSP00000256442	9606.ENSP00000244741	0	0	0	0	0	0.997	0.9	0.949	0
CCND3	CDKN1A	0.999	1855798	1843736	9606.ENSP00000362082	9606.ENSP00000244741	0	0	0	0	0	0.999	0.8	0.736	0
CDK2	CCND1	0.999	1845906	1843117	9606.ENSP00000266970	9606.ENSP00000227507	0	0	0	0	0	0.985	0.72	0.992	0
CDK2	CDKN1A	0.999	1845906	1843736	9606.ENSP00000266970	9606.ENSP00000244741	0	0	0	0	0	0.999	0.9	0.994	0
CDK4	CCND1	0.999	1844551	1843117	9606.ENSP00000257904	9606.ENSP00000227507	0	0	0	0	0	0.999	0.9	0.995	0
PCNA	CDK4	0.999	1856984	1844551	9606.ENSP00000368438	9606.ENSP00000257904	0	0	0	0	0.168	0.916	0.9	0.891	0
SKP2	CDKN1A	0.999	1846369	1843736	9606.ENSP00000274255	9606.ENSP00000244741	0	0	0	0	0	0.999	0.9	0.845	0
SKP2	CDK2	0.999	1846369	1845906	9606.ENSP00000274255	9606.ENSP00000266970	0	0	0	0	0.281	0.999	0.9	0.797	0
CCND3	CDK4	0.999	1855798	1844551	9606.ENSP00000362082	9606.ENSP00000257904	0	0	0	0	0	0.999	0.9	0.993	0
TP53	CDKN1A	0.999	1846083	1843736	9606.ENSP00000269305	9606.ENSP00000244741	0	0	0	0	0	0.999	0.9	0.981	0
CDK2	CCNE1	0.999	1845906	1845190	9606.ENSP00000266970	9606.ENSP00000262643	0	0	0	0	0.097	0.999	0.9	0.987	0
CCND3	CDK2	0.999	1855798	1845906	9606.ENSP00000362082	9606.ENSP00000266970	0	0	0	0	0	0.872	0.72	0.986	0
TP53	CDK2	0.999	1846083	1845906	9606.ENSP00000269305	9606.ENSP00000266970	0	0	0	0	0	0.982	0.9	0.979	0
CCNE1	CDKN1A	0.999	1845190	1843736	9606.ENSP00000262643	9606.ENSP00000244741	0	0	0	0	0	0.999	0.9	0.912	0
CDK4	CDKN1A	0.999	1844551	1843736	9606.ENSP00000257904	9606.ENSP00000244741	0	0	0	0	0	0.999	0.9	0.974	0
PCNA	CDKN1A	0.999	1856984	1843736	9606.ENSP00000368438	9606.ENSP00000244741	0	0	0	0	0	0.999	0.9	0.962	0
PCNA	TP53	0.998	1856984	1846083	9606.ENSP00000368438	9606.ENSP00000269305	0	0	0	0	0	0.572	0.9	0.973	0
TP53	CCNB1	0.996	1846083	1844435	9606.ENSP00000269305	9606.ENSP00000256442	0	0	0	0	0.07	0	0.9	0.96	0
CCNE1	CDK4	0.995	1845190	1844551	9606.ENSP00000262643	9606.ENSP00000257904	0	0	0	0	0	0.693	0.8	0.938	0
CDK4	CCNB1	0.992	1844551	1844435	9606.ENSP00000257904	9606.ENSP00000256442	0	0	0	0	0.11	0.339	0.9	0.889	0
SKP2	CCNE1	0.99	1846369	1845190	9606.ENSP00000274255	9606.ENSP00000262643	0	0	0	0	0.127	0.862	0.8	0.654	0
TP53	CDK4	0.988	1846083	1844551	9606.ENSP00000269305	9606.ENSP00000257904	0	0	0	0	0	0	0	0.988	0
PCNA	GADD45B	0.988	1856984	1842495	9606.ENSP00000368438	9606.ENSP00000215631	0	0	0	0	0	0.576	0.8	0.878	0
PCNA	CCND3	0.984	1856984	1855798	9606.ENSP00000368438	9606.ENSP00000362082	0	0	0	0	0	0.576	0.8	0.829	0
SKP2	TP53	0.979	1846369	1846083	9606.ENSP00000274255	9606.ENSP00000269305	0	0	0	0	0	0.491	0.9	0.636	0
TP53	CCND1	0.979	1846083	1843117	9606.ENSP00000269305	9606.ENSP00000227507	0	0	0	0	0	0	0	0.979	0
PCNA	CCNB1	0.976	1856984	1844435	9606.ENSP00000368438	9606.ENSP00000256442	0	0	0	0	0.274	0.807	0	0.846	0
SKP2	CDK4	0.973	1846369	1844551	9606.ENSP00000274255	9606.ENSP00000257904	0	0	0	0	0.103	0.098	0.9	0.711	0
SKP2	CCND1	0.97	1846369	1843117	9606.ENSP00000274255	9606.ENSP00000227507	0	0	0	0	0	0	0.9	0.718	0
PCNA	CCNE1	0.955	1856984	1845190	9606.ENSP00000368438	9606.ENSP00000262643	0	0	0	0	0.115	0	0.9	0.542	0
CCNE1	CCNB1	0.949	1845190	1844435	9606.ENSP00000262643	9606.ENSP00000256442	0	0	0	0.676	0.258	0.147	0.9	0.811	0
CCNB1	GADD45B	0.943	1844435	1842495	9606.ENSP00000256442	9606.ENSP00000215631	0	0	0	0	0	0.57	0.8	0.398	0
CCNB1	CCND1	0.939	1844435	1843117	9606.ENSP00000256442	9606.ENSP00000227507	0	0	0	0.65	0.105	0.087	0.9	0.9	0
CCND3	CCNB1	0.933	1855798	1844435	9606.ENSP00000362082	9606.ENSP00000256442	0	0	0	0.69	0.105	0.087	0.9	0.804	0
CCNE1	CCND1	0.928	1845190	1843117	9606.ENSP00000262643	9606.ENSP00000227507	0	0	0	0.669	0	0	0.9	0.868	0
CCND3	CCNE1	0.925	1855798	1845190	9606.ENSP00000362082	9606.ENSP00000262643	0	0	0	0.685	0	0	0.9	0.823	0
CDK2	CDK4	0.917	1845906	1844551	9606.ENSP00000266970	9606.ENSP00000257904	0	0	0.524	0.922	0	0.109	0.9	0.971	0
JAK2	GADD45B	0.917	1857411	1842495	9606.ENSP00000371067	9606.ENSP00000215631	0	0	0	0	0	0	0.9	0.206	0
CCND3	CCND1	0.904	1855798	1843117	9606.ENSP00000362082	9606.ENSP00000227507	0	0	0	0.952	0	0	0.9	0.87	0
SOCS3	TP53	0.877	1851244	1846083	9606.ENSP00000330341	9606.ENSP00000269305	0	0	0	0	0	0	0	0.877	0
SOCS3	CDKN1A	0.859	1851244	1843736	9606.ENSP00000330341	9606.ENSP00000244741	0	0	0	0	0	0	0	0.859	0
SKP2	CCNB1	0.847	1846369	1844435	9606.ENSP00000274255	9606.ENSP00000256442	0	0	0	0	0.178	0.57	0	0.603	0
TP53	CCNE1	0.77	1846083	1845190	9606.ENSP00000269305	9606.ENSP00000262643	0	0	0	0	0	0	0	0.77	0
CDKN1A	GADD45B	0.737	1843736	1842495	9606.ENSP00000244741	9606.ENSP00000215631	0	0	0	0	0	0.576	0	0.407	0
CCND3	TP53	0.648	1855798	1846083	9606.ENSP00000362082	9606.ENSP00000269305	0	0	0	0	0	0	0	0.648	0
JAK2	TP53	0.63	1857411	1846083	9606.ENSP00000371067	9606.ENSP00000269305	0	0	0	0	0	0	0	0.63	0
JAK2	SKP2	0.621	1857411	1846369	9606.ENSP00000371067	9606.ENSP00000274255	0	0	0	0	0	0.551	0	0.191	0
JAK2	CCND1	0.596	1857411	1843117	9606.ENSP00000371067	9606.ENSP00000227507	0	0	0	0	0	0	0	0.596	0
PCNA	SKP2	0.561	1856984	1846369	9606.ENSP00000368438	9606.ENSP00000274255	0	0	0	0	0.158	0	0	0.5	0
CCND3	SKP2	0.536	1855798	1846369	9606.ENSP00000362082	9606.ENSP00000274255	0	0	0	0	0	0	0	0.536	0
TP53	GADD45B	0.471	1846083	1842495	9606.ENSP00000269305	9606.ENSP00000215631	0	0	0	0	0	0	0	0.471	0
JAK2	CDKN1A	0.459	1857411	1843736	9606.ENSP00000371067	9606.ENSP00000244741	0	0	0	0	0	0	0	0.459	0
SOCS3	CCND1	0.42	1851244	1843117	9606.ENSP00000330341	9606.ENSP00000227507	0	0	0	0	0	0	0	0.42	0
SOCS3	GADD45B	0.38	1851244	1842495	9606.ENSP00000330341	9606.ENSP00000215631	0	0	0	0	0	0	0	0.38	0
JAK2	CCND3	0.349	1857411	1855798	9606.ENSP00000371067	9606.ENSP00000362082	0	0	0	0	0	0	0	0.349	0
JAK2	PCNA	0.344	1857411	1856984	9606.ENSP00000371067	9606.ENSP00000368438	0	0	0	0	0	0	0	0.344	0
JAK2	CCNB1	0.343	1857411	1844435	9606.ENSP00000371067	9606.ENSP00000256442	0	0	0	0	0	0.149	0	0.26	0
TP53	ZFP36	0.309	1846083	1843925	9606.ENSP00000269305	9606.ENSP00000248673	0	0	0	0	0	0	0	0.31	0
ZFP36	CCND1	0.306	1843925	1843117	9606.ENSP00000248673	9606.ENSP00000227507	0	0	0	0	0	0	0	0.306	0
BAG3	TP53	0.303	1854947	1846083	9606.ENSP00000358081	9606.ENSP00000269305	0	0	0	0	0	0	0	0.303	0
SOCS3	ZFP36	0.301	1851244	1843925	9606.ENSP00000330341	9606.ENSP00000248673	0	0	0	0	0	0	0	0.301	0
BAG3	CDK4	0.277	1854947	1844551	9606.ENSP00000358081	9606.ENSP00000257904	0	0	0	0	0	0.102	0	0.228	0
CCND1	GADD45B	0.262	1843117	1842495	9606.ENSP00000227507	9606.ENSP00000215631	0	0	0	0	0	0	0	0.262	0
BAG3	CDK2	0.26	1854947	1845906	9606.ENSP00000358081	9606.ENSP00000266970	0	0	0	0	0	0.102	0	0.21	0
CCNB1	ZFP36	0.254	1844435	1843925	9606.ENSP00000256442	9606.ENSP00000248673	0	0	0	0	0.091	0	0	0.213	0
JAK2	CDK4	0.239	1857411	1844551	9606.ENSP00000371067	9606.ENSP00000257904	0	0	0	0.673	0	0.107	0	0.476	0
JAK2	CDK2	0.227	1857411	1845906	9606.ENSP00000371067	9606.ENSP00000266970	0	0	0	0.71	0	0.107	0	0.487	0
BAG3	CCNB1	0.225	1854947	1844435	9606.ENSP00000358081	9606.ENSP00000256442	0	0	0	0	0	0.102	0	0.172	0
SOCS3	CDK2	0.222	1851244	1845906	9606.ENSP00000330341	9606.ENSP00000266970	0	0	0	0	0	0	0	0.222	0
BAG3	CCNE1	0.221	1854947	1845190	9606.ENSP00000358081	9606.ENSP00000262643	0	0	0	0	0	0.07	0	0.197	0
ZFP36	CDKN1A	0.216	1843925	1843736	9606.ENSP00000248673	9606.ENSP00000244741	0	0	0	0	0	0	0	0.216	0
PCNA	SOCS3	0.216	1856984	1851244	9606.ENSP00000368438	9606.ENSP00000330341	0	0	0	0	0	0	0	0.216	0
ZFP36	GADD45B	0.216	1843925	1842495	9606.ENSP00000248673	9606.ENSP00000215631	0	0	0	0	0	0	0	0.216	0
BAG3	GADD45B	0.21	1854947	1842495	9606.ENSP00000358081	9606.ENSP00000215631	0	0	0	0	0	0	0	0.21	0
CDK2	GADD45B	0.205	1845906	1842495	9606.ENSP00000266970	9606.ENSP00000215631	0	0	0	0	0	0	0	0.205	0
JAK2	ZFP36	0.2	1857411	1843925	9606.ENSP00000371067	9606.ENSP00000248673	0	0	0	0	0	0	0	0.2	0
SOCS3	CDK4	0.197	1851244	1844551	9606.ENSP00000330341	9606.ENSP00000257904	0	0	0	0	0	0	0	0.197	0
CDK4	GADD45B	0.191	1844551	1842495	9606.ENSP00000257904	9606.ENSP00000215631	0	0	0	0	0	0	0	0.191	0
SOCS3	CCNB1	0.181	1851244	1844435	9606.ENSP00000330341	9606.ENSP00000256442	0	0	0	0	0	0	0	0.181	0
JAK2	CCNE1	0.179	1857411	1845190	9606.ENSP00000371067	9606.ENSP00000262643	0	0	0	0	0	0	0	0.179	0
CDK4	ZFP36	0.175	1844551	1843925	9606.ENSP00000257904	9606.ENSP00000248673	0	0	0	0	0	0	0	0.174	0
ADAMTS9	TP53	0.163	1861375	1846083	9606.ENSP00000418735	9606.ENSP00000269305	0	0	0	0	0	0	0	0.163	0
SOCS3	CCNE1	0.159	1851244	1845190	9606.ENSP00000330341	9606.ENSP00000262643	0	0	0	0	0	0	0	0.16	0
