# Supplementary material for: Identifying hub genes of sepsis-associated and hepatic encephalopathies based on bioinformatic analysis—focus on the two common encephalopathies of septic cirrhotic patients in ICU
Source: BMC Med Genomics. 2024 Jan 11;17:19. doi: 10.1186/s12920-023-01774-7 (PMC10785360; doi:10.1186/s12920-023-01774-7)
Supplement: Supplementary file 3 — Additional file 3: Table S3. The detailed pathways deprived from the three datasets. [file 12920_2023_1774_MOESM3_ESM.xlsx]

## Sheet: GSE135838_hallmarks
ID	Description	setSize	enrichmentScore	NES	pvalue	p.adjust	qvalues	rank	leading_edge	core_enrichment
HALLMARK_APOPTOSIS	HALLMARK_APOPTOSIS	158	-0.57173	-2.3846	1e-10	5.55556e-10	2.33918e-10	1164	tags=28%, list=6%, signal=27%	2232/388/650/638/3725/706/467/2878/301/1191/1649/834/1634/3659/6648/7049/5327/3301/7832/2064/6890/1017/51176/3162/3553/840/355/3148/960/7076/3958/837/3082/6303/4170/3569/8870/10628/1647/929/10410/2012/4616/1026/3315
HALLMARK_COMPLEMENT	HALLMARK_COMPLEMENT	197	-0.561215	-2.3943	1e-10	5.55556e-10	2.33918e-10	1853	tags=30%, list=10%, signal=28%	4855/1508/4323/6284/51734/3002/2147/1520/4067/2815/64167/3937/5341/3309/7454/716/3665/1847/712/5321/5294/23764/1191/1284/717/60489/23533/4504/834/3659/2335/2919/966/5327/710/5329/5698/840/7128/4057/7076/3958/837/6283/2207/5292/715/2219/3075/1051/5359/714/3569/629/5265/4317/2152/1356/3303/6280
HALLMARK_HYPOXIA	HALLMARK_HYPOXIA	189	-0.568718	-2.41315	1e-10	5.55556e-10	2.33918e-10	2134	tags=34%, list=11%, signal=30%	3484/6515/2113/2651/9435/6275/3798/6383/633/6513/9672/2745/51316/9469/5578/3036/54541/4627/3309/596/3725/23645/467/26136/5209/55276/8459/23764/23210/4493/6478/1649/25976/1942/3486/6518/1634/8974/4783/5033/1837/2355/5329/6385/1843/3162/7128/7045/302/123/133/5105/5292/3569/8870/2152/4502/1356/7052/2353/6781/1026/51129/7538
HALLMARK_IL6_JAK_STAT3_SIGNALING	HALLMARK_IL6_JAK_STAT3_SIGNALING	79	-0.762458	-2.85122	1e-10	5.55556e-10	2.33918e-10	1676	tags=51%, list=9%, signal=46%	1271/1435/2/3690/3561/3597/10148/1326/7040/3725/6774/4055/4615/1230/6373/55540/2921/23533/10379/3659/2919/7097/94/3601/1439/3162/3553/355/3554/960/5292/8809/3569/7850/7133/9180/3566/7132/929/9021
HALLMARK_INFLAMMATORY_RESPONSE	HALLMARK_INFLAMMATORY_RESPONSE	195	-0.563459	-2.40556	1e-10	5.55556e-10	2.33918e-10	2385	tags=38%, list=13%, signal=34%	8578/10203/4790/8767/3560/958/10006/3460/8671/9435/1240/2643/5724/2769/3624/4323/6542/1435/5008/2014/5739/9111/3690/7432/6402/10148/255488/4067/9966/3937/962/6361/3587/3665/4084/8807/19/60675/10630/6373/4792/23601/3575/366/4609/23533/3659/7097/4481/2357/7832/3601/5329/3553/3554/5996/7076/6347/684/133/10135/728/8809/3678/1440/3569/7133/9180/3566/2152/929/3383/23166/8519/1026
HALLMARK_INTERFERON_ALPHA_RESPONSE	HALLMARK_INTERFERON_ALPHA_RESPONSE	94	-0.688623	-2.60896	1e-10	5.55556e-10	2.33918e-10	2976	tags=55%, list=16%, signal=47%	79132/10544/94240/10561/9034/116071/3669/115361/54809/8767/3574/5721/10161/219285/3437/5720/1435/9111/6737/6402/4938/9830/55601/716/3665/3429/83666/7706/85441/6373/3107/5696/9246/972/3431/10379/834/3659/3430/6890/5698/567/9636/684/10437/5359/2634/10628/3566/10581/8519/10410
HALLMARK_INTERFERON_GAMMA_RESPONSE	HALLMARK_INTERFERON_GAMMA_RESPONSE	196	-0.711033	-3.04067	1e-10	5.55556e-10	2.33918e-10	3032	tags=55%, list=16%, signal=46%	3663/6717/9934/79132/94240/10561/116071/3669/27348/7378/54739/6772/115361/4790/8767/8737/3574/5721/4261/84888/3560/958/3662/219285/1240/3437/2643/5720/25939/84166/9111/23586/6737/9830/55601/10875/3937/3123/3587/716/3665/9961/5743/3429/6774/5321/10392/4615/4939/10068/4940/7706/85441/6373/5696/9246/4792/972/10797/8673/3431/2209/10379/5371/834/26524/3659/3430/6648/80830/6398/2357/5777/3601/1439/6890…
HALLMARK_P53_PATHWAY	HALLMARK_P53_PATHWAY	187	-0.547672	-2.32257	1e-10	5.55556e-10	2.33918e-10	2072	tags=33%, list=11%, signal=29%	7704/55602/23657/6275/1030/23654/900/3625/10608/8848/29927/55332/63874/64787/6256/50619/54541/2232/51278/7157/650/7040/3725/7164/247/4084/23645/467/26207/64065/6768/64782/1649/6520/8673/79651/55240/834/2052/2810/7832/4013/6890/1969/2040/3162/355/677/2872/6948/3691/10437/6281/6303/26471/8870/10628/1647/4071/2353/1026
HALLMARK_TNFA_SIGNALING_VIA_NFKB	HALLMARK_TNFA_SIGNALING_VIA_NFKB	195	-0.692701	-2.95733	1e-10	5.55556e-10	2.33918e-10	2417	tags=52%, list=13%, signal=46%	5971/65986/4814/4790/7071/8767/7185/7280/4929/6515/3460/4082/9516/5328/2643/4794/10365/3624/4088/4780/1435/7050/8848/597/1844/23586/595/55332/10221/11080/1326/51278/5341/388/650/8013/3725/4084/5743/23645/467/22822/1847/50486/19/5209/182/23764/9592/79155/6373/4792/2354/25976/3575/3280/2921/9322/4609/1942/80149/3659/2669/2919/6648/7097/2683/150094/7832/4783/3601/604/6890/2355/4791/5329/6385/1843/80…
HALLMARK_IL2_STAT5_SIGNALING	HALLMARK_IL2_STAT5_SIGNALING	192	-0.514634	-2.18782	3.44e-10	1.72e-09	7.24211e-10	2116	tags=30%, list=11%, signal=27%	6515/3560/3662/177/79971/2151/84525/26018/1522/1435/130589/4907/4953/6402/10538/5745/9249/10875/6335/1326/962/6271/388/650/596/3587/4084/22822/8530/6510/64116/8477/23764/1154/9261/4609/64332/3655/8829/4783/7494/5033/5243/126669/960/123/5292/8809/5359/7850/7133/4860/3566/7052/10410/2012/4616/9173
HALLMARK_ALLOGRAFT_REJECTION	HALLMARK_ALLOGRAFT_REJECTION	185	-0.515017	-2.18708	9.36129e-10	4.25513e-09	1.79163e-09	2681	tags=34%, list=14%, signal=29%	3689/2000/916/6772/4689/3565/8767/7042/3574/3560/8444/2113/958/3662/10006/7535/3460/5788/3625/3624/1435/3002/3561/1991/3683/2147/7186/2316/1520/4067/3937/7454/920/7040/3665/8807/1230/8477/2268/972/717/3603/4318/3059/7097/5777/6890/3105/567/3553/355/6688/7076/3133/6347/602/3122/3569/2634/3566/3383/23166/5552
HALLMARK_EPITHELIAL_MESENCHYMAL_TRANSITION	HALLMARK_EPITHELIAL_MESENCHYMAL_TRANSITION	193	-0.469215	-1.99666	2.61231e-07	1.08846e-06	4.583e-07	2032	tags=31%, list=11%, signal=28%	22943/2199/3915/649/5270/5352/9244/8985/3624/4323/25878/633/3918/2014/7431/3690/1809/4907/115908/1601/2316/388/7040/3725/10979/9235/7424/4487/5021/1284/3486/1634/2335/2669/2919/7049/966/4256/5329/8572/6385/7412/1282/7128/355/4982/7045/2247/960/7076/11167/6303/3678/3569/3487/1647/7052/7057/4616/871
HALLMARK_KRAS_SIGNALING_UP	HALLMARK_KRAS_SIGNALING_UP	190	-0.463619	-1.9684	4.52183e-07	1.73917e-06	7.32281e-07	2089	tags=32%, list=11%, signal=28%	2113/26499/10253/56729/6590/10457/1240/5328/6480/3624/951/23268/7462/7851/3561/2745/1520/51311/10221/10320/650/3587/7035/1794/5743/23645/9935/50486/383/5696/10418/5649/2162/3575/4318/6662/3486/2791/5175/5327/2022/8829/23643/4013/5243/5329/28959/7805/55365/3553/7128/2207/10205/3075/7133/3936/629/2012/12/51129
HALLMARK_OXIDATIVE_PHOSPHORYLATION	HALLMARK_OXIDATIVE_PHOSPHORYLATION	174	0.430184	1.92654	1.49788e-06	5.34958e-06	2.25246e-06	4456	tags=43%, list=24%, signal=33%	4698/8604/4190/10440/10939/6389/528/1345/23479/481/5162/529/291/7419/2271/527/4720/3419/51382/2806/4942/1738/4976/10128/54704/537/8803/4709/2879/7386/5160/89941/9131/10989/26520/8402/4191/51606/3421/4724/4704/4723/6834/7384/4726/1351/4722/4729/9296/4707/10063/4259/1350/4714/26517/4719/81689/7416/7381/3052/36/10651/2821/4706/9167/4718/3420/4697/4711/3939/2109/27429/7385/9927/51660
HALLMARK_COAGULATION	HALLMARK_COAGULATION	132	-0.479903	-1.94772	4.2607e-06	1.42023e-05	5.97994e-06	3007	tags=39%, list=16%, signal=33%	1512/3697/3273/4035/2783/2159/2534/1397/718/9104/9948/649/5328/2151/1508/4323/5627/6284/2/3690/2147/3426/1675/11098/2815/6271/5341/10603/716/344/712/301/5624/23764/1191/8309/717/4318/2335/5175/55970/5327/710/7056/7076/715/3075/629/5265/4317/2152/7057
HALLMARK_ESTROGEN_RESPONSE_EARLY	HALLMARK_ESTROGEN_RESPONSE_EARLY	191	-0.42396	-1.80186	1.73032e-05	5.40725e-05	2.27674e-05	2798	tags=33%, list=15%, signal=28%	9314/57419/7033/9094/64699/645/9022/2717/79875/26509/367/3983/7071/23286/89797/4681/9368/2289/3625/26018/8140/6542/25987/5241/6513/863/595/60598/9249/27134/11098/22836/54898/9620/596/4299/1836/7164/10160/56994/6566/26353/794/6478/6840/1154/25976/5420/55540/2288/2296/84187/3280/4609/9060/2683/2810/7494/960/347733/3487/7052/2353
HALLMARK_ESTROGEN_RESPONSE_LATE	HALLMARK_ESTROGEN_RESPONSE_LATE	192	-0.402122	-1.70951	0.00010209	0.000300263	0.000126427	2846	tags=30%, list=15%, signal=25%	2707/3669/9314/57419/7033/5603/64699/645/9022/2717/8900/26509/51181/5104/4681/9368/2289/8140/5241/3918/57758/1844/10538/595/27134/11098/596/4299/1836/7164/10160/56994/2171/4192/6566/26353/64065/6768/8309/6478/1154/55540/2288/2296/9547/9060/2810/7494/5777/4057/960/3487/5265/2353/12/6280/7538
HALLMARK_UV_RESPONSE_UP	HALLMARK_UV_RESPONSE_UP	152	-0.421853	-1.75278	0.000154146	0.000428185	0.000180288	3365	tags=35%, list=18%, signal=29%	6870/5437/997/896/694/4245/5045/6236/3757/5873/1875/11232/9188/682/4916/725/9129/58525/9355/2643/1030/4323/3175/6697/4067/388/650/6539/4487/467/4128/2878/4792/2354/2288/10963/3659/8692/6648/3134/2052/3301/7832/6890/5243/1017/3162/2920/3726/3569/3383/2353/3337
HALLMARK_PROTEIN_SECRETION	HALLMARK_PROTEIN_SECRETION	93	0.443301	1.81115	0.000427481	0.00110272	0.000464304	6117	tags=54%, list=33%, signal=36%	3920/1173/476/7103/6456/10564/23095/1182/8027/8417/8674/8774/10059/1213/8775/538/51606/5868/2581/3382/8615/9525/5862/23041/7163/5066/7251/1075/9276/9554/6643/372/2778/164/23673/163/57403/2803/9183/10959/858/8675/10565/51614/1211/9341/4952/9522/6647/667
HALLMARK_XENOBIOTIC_METABOLISM	HALLMARK_XENOBIOTIC_METABOLISM	192	-0.383205	-1.62909	0.000441089	0.00110272	0.000464304	3712	tags=34%, list=20%, signal=27%	51380/2184/1644/26998/5091/7498/2646/6370/1725/10728/8876/3697/3273/978/2192/217/8644/7378/10611/116285/2159/645/4814/51181/6472/839/7042/2328/3484/4121/2651/2643/847/8714/5627/22949/57447/5831/1646/6539/3083/29950/6510/4128/1066/383/8309/84913/23564/8460/348/366/9060/2052/1969/28959/3162/355/3554/1728/5166/3487/629/7132/4502
HALLMARK_ANGIOGENESIS	HALLMARK_ANGIOGENESIS	35	-0.575358	-1.82027	0.00123916	0.00295038	0.00124226	949	tags=34%, list=5%, signal=33%	10631/5104/6275/4487/2260/182/8829/7056/4023/7076/11167/6781
HALLMARK_REACTIVE_OXIGEN_SPECIES_PATHWAY	HALLMARK_REACTIVE_OXIGEN_SPECIES_PATHWAY	47	-0.537315	-1.82638	0.00146332	0.00332574	0.00140031	2128	tags=32%, list=11%, signal=28%	140809/847/9588/2745/22904/2878/4046/10549/6648/2512/4257/2242/1728/3726/9124
HALLMARK_SPERMATOGENESIS	HALLMARK_SPERMATOGENESIS	124	0.363006	1.54752	0.00273239	0.00593998	0.00250104	3232	tags=28%, list=17%, signal=24%	3306/4744/2571/6558/55342/56/6447/814/7419/83700/23397/83445/6888/5884/6954/157807/6847/1047/3050/10038/11055/699/5037/9892/27344/29118/8100/4225/54514/8852/84779/7272/1630/7091/11073
HALLMARK_CHOLESTEROL_HOMEOSTASIS	HALLMARK_CHOLESTEROL_HOMEOSTASIS	72	0.432112	1.68116	0.00327139	0.0068154	0.00286964	1957	tags=33%, list=10%, signal=30%	6319/4047/39/7869/928/3156/6713/3157/20/1717/2224/3422/2770/5165/1595/55902/5833/132864/1119/114569/2222/312/4598/875
HALLMARK_TGF_BETA_SIGNALING	HALLMARK_TGF_BETA_SIGNALING	54	-0.478735	-1.68158	0.00563163	0.0112633	0.00474243	3353	tags=41%, list=18%, signal=34%	64750/1025/11031/5045/4053/7071/4091/3460/657/3397/4088/7050/4086/650/7040/23645/8412/2022/25937/3399/3726/7057
HALLMARK_UNFOLDED_PROTEIN_RESPONSE	HALLMARK_UNFOLDED_PROTEIN_RESPONSE	106	-0.364674	-1.41991	0.0150638	0.0289689	0.0121974	2416	tags=26%, list=13%, signal=23%	7184/3799/10954/11015/51013/55770/9775/64859/58477/7280/3484/8140/9709/10130/55466/54541/3309/8815/467/811/1978/10797/27230/7494/6464/6347/1051/9531
HALLMARK_PI3K_AKT_MTOR_SIGNALING	HALLMARK_PI3K_AKT_MTOR_SIGNALING	101	-0.37111	-1.42903	0.0166669	0.0308645	0.0129956	1578	tags=17%, list=8%, signal=15%	466/6513/3561/7186/108/10392/4615/811/8822/1649/2810/1017/2872/6503/9630/7132/1026
HALLMARK_MITOTIC_SPINDLE	HALLMARK_MITOTIC_SPINDLE	197	0.293685	1.33713	0.0246629	0.0440409	0.0185436	4598	tags=32%, list=25%, signal=25%	54443/3835/11135/10276/25777/1063/22920/8936/1062/114791/10435/57580/10426/4643/3831/58526/9266/23095/2934/7277/10128/9181/1778/5048/55704/127829/89941/85378/699/996/22930/6709/675/9793/9771/55722/6624/4628/832/7272/10928/253260/2017/29127/324/3996/9055/5981/80119/7531/5116/1739/9874/8976/5921/10844/23637/9700/5108/11133/29901/51735/134549/9462
HALLMARK_GLYCOLYSIS	HALLMARK_GLYCOLYSIS	196	-0.313644	-1.34127	0.0282923	0.0487799	0.0205389	3672	tags=29%, list=20%, signal=23%	6382/7422/2997/11285/5091/8704/10570/11015/58528/27087/5224/55586/3948/79586/8912/1058/8660/3669/7033/4199/1289/5351/8277/50808/839/53836/2998/9435/5352/6383/9123/4907/9672/2745/10461/3597/54541/3309/638/8996/55276/8460/2288/6662/3486/1634/9080/8974/2683/5033/7045/960/5836/8870/6781/51129

## Sheet: GSE57193_hallmarks
ID	Description	setSize	enrichmentScore	NES	pvalue	p.adjust	qvalues	rank	leading_edge	core_enrichment
HALLMARK_ALLOGRAFT_REJECTION	HALLMARK_ALLOGRAFT_REJECTION	195	-0.622777	-2.41645	1e-10	4.55e-10	2.01e-10	2151	tags=38%, list=12%, signal=34%	114548/3553/1234/10333/3112/9450/3459/7124/3394/3455/3561/942/6356/3702/10261/7042/10225/717/3105/4065/355/9607/5777/3593/602/8651/3108/567/3109/3122/1230/958/11184/2149/3600/3683/6688/729230/7098/4067/1435/5788/4283/3135/5199/6890/3133/23166/2268/3111/7040/3117/1956/3625/3689/2316/2634/972/2000/3606/4689/7096/3665/7076/5552/3059/4318/3569/822/3383/8477/6347/3566/8807/7097
HALLMARK_COMPLEMENT	HALLMARK_COMPLEMENT	194	-0.559048	-2.16983	1e-10	4.55e-10	2.01e-10	2575	tags=35%, list=14%, signal=30%	3988/5547/55619/3937/10938/4323/6284/337/2771/3920/5055/1051/5292/5054/1519/2773/23533/308/200316/717/7980/1512/51056/5327/1191/391/23764/2335/5294/4057/1284/716/5698/840/146547/710/4067/60489/7128/978/834/3075/1465/2153/5329/2207/151/5359/5251/715/837/3659/629/3665/3958/7076/283/2219/718/2152/3569/712/5265/714/1356/6283/2919/6280
HALLMARK_EPITHELIAL_MESENCHYMAL_TRANSITION	HALLMARK_EPITHELIAL_MESENCHYMAL_TRANSITION	195	-0.580308	-2.25167	1e-10	4.55e-10	2.01e-10	3494	tags=52%, list=19%, signal=42%	6591/966/3688/5479/7057/1292/2882/8985/3487/1311/3915/6422/6443/5396/10272/5351/23705/2619/1809/1281/649/1296/8572/5159/4323/5999/5270/800/6535/6641/5352/1293/633/1277/5054/1462/4487/1647/7412/388/7980/871/6303/1282/2192/3685/2335/284217/5654/9235/11167/7045/3693/355/3486/290/1284/1294/30008/10398/4638/3600/5376/7128/4313/51330/4616/4017/5329/7040/59/6678/4853/10979/7078/2247/7431/2316/2014/7049/…
HALLMARK_HYPOXIA	HALLMARK_HYPOXIA	191	-0.561494	-2.17249	1e-10	4.55e-10	2.01e-10	2414	tags=31%, list=13%, signal=27%	26136/5317/6275/694/2203/6576/8819/467/3948/5228/5260/1466/633/5033/5292/5054/6513/1028/26118/63827/23764/7045/3486/7043/10397/1942/25976/8991/7128/5105/54541/8277/1026/5329/1956/839/5224/3669/136/123/3099/302/133/4493/3162/4502/6518/2152/3569/771/1837/8406/9469/7538/7052/51316/6385/1356/51129
HALLMARK_IL2_STAT5_SIGNALING	HALLMARK_IL2_STAT5_SIGNALING	194	-0.594158	-2.3061	1e-10	4.55e-10	2.01e-10	1943	tags=34%, list=11%, signal=30%	3587/51284/3459/3394/5033/5292/942/8530/2323/1028/6271/974/962/388/9261/79971/7185/177/6004/9144/5745/975/5269/3655/23764/4609/3685/22807/130589/8651/10397/399/7850/9249/126669/152007/7133/1435/8829/4616/2184/4860/5732/10538/79026/26018/64332/5359/6696/123/3099/6510/4582/822/8477/3627/10410/1326/7052/6402/2012/3566/8809/960/9173
HALLMARK_IL6_JAK_STAT3_SIGNALING	HALLMARK_IL6_JAK_STAT3_SIGNALING	87	-0.762367	-2.67622	1e-10	4.55e-10	2.01e-10	2000	tags=55%, list=11%, signal=49%	6774/3572/3459/7124/5292/3561/23533/1438/1791/3676/2921/5320/355/8651/1441/928/7850/1230/94/3597/1271/7133/1435/51330/952/4283/7040/10148/4615/7132/4055/3659/55540/9180/3162/929/3569/3554/3690/3627/6373/1326/3566/8809/7097/960/2919/9021
HALLMARK_INFLAMMATORY_RESPONSE	HALLMARK_INFLAMMATORY_RESPONSE	197	-0.618622	-2.40068	1e-10	4.55e-10	2.01e-10	2291	tags=43%, list=13%, signal=38%	8578/4323/10630/5970/114548/3553/5008/3587/969/6717/5054/2773/23533/4224/7855/60675/962/719/6004/391/4609/64108/5739/558/3593/4792/1441/3696/958/684/1536/7832/4481/3600/7439/7133/7098/4067/9111/19/1435/8671/4283/1026/23166/5329/10148/1906/6506/5732/6401/5029/728/2014/3659/3606/136/3678/7096/3665/133/7076/9180/929/2152/8519/3569/3554/3690/64127/6542/3383/3627/6347/6373/187/6402/5996/3566/8807/8809…
HALLMARK_INTERFERON_ALPHA_RESPONSE	HALLMARK_INTERFERON_ALPHA_RESPONSE	92	-0.728752	-2.58958	1e-10	4.55e-10	2.01e-10	3955	tags=73%, list=22%, signal=57%	1267/8767/27074/9034/9830/79132/10544/961/5720/85363/9636/3959/3433/5721/4343/64761/11274/55281/10906/10379/10161/7318/9246/6737/841/10561/1997/51056/10964/94240/3430/64108/3437/54625/567/716/5698/3107/684/3600/8638/9111/1435/83666/834/5696/6890/55601/116071/5359/2634/3659/972/3431/219285/3669/3665/2766/8519/3627/10410/6373/10581/10437/6402/3566/10628
HALLMARK_INTERFERON_GAMMA_RESPONSE	HALLMARK_INTERFERON_GAMMA_RESPONSE	195	-0.701913	-2.72351	1e-10	4.55e-10	2.01e-10	2025	tags=47%, list=11%, signal=42%	84888/6774/3587/969/9246/6717/3394/6737/841/3455/10561/5292/942/7412/51056/10964/8737/94240/3105/3430/64108/6648/3437/26524/54625/355/5777/10392/4792/8651/3108/567/3106/716/5698/840/958/5371/4939/684/54739/3600/10068/8638/710/10791/9111/7128/3123/952/4283/3135/834/5696/80830/3075/6890/1026/8082/3117/9961/55601/4615/4860/8673/10797/196410/116071/5359/715/837/3659/972/3431/219285/3669/629/3665/4502…
HALLMARK_P53_PATHWAY	HALLMARK_P53_PATHWAY	192	-0.561873	-2.17475	1e-10	4.55e-10	2.01e-10	2619	tags=34%, list=15%, signal=29%	29927/51181/10906/6236/6667/6275/694/23303/9635/7378/467/6206/29946/4808/29948/6520/10140/9314/64065/1647/30851/247/5900/127544/6004/23654/7421/6303/975/2760/7867/55332/355/7157/6948/8651/10397/23657/7832/2149/54541/63874/834/79651/6890/1026/6281/7040/26207/4071/3625/1969/8673/677/9618/55240/2052/7164/3162/2040/26471/2810/10437/3691/10628
HALLMARK_TNFA_SIGNALING_VIA_NFKB	HALLMARK_TNFA_SIGNALING_VIA_NFKB	197	-0.552145	-2.1427	1e-10	4.55e-10	2.01e-10	2462	tags=38%, list=14%, signal=33%	5271/10365/10938/57018/694/2683/604/5970/467/79155/3553/4791/3572/969/5055/25816/80176/1051/7124/5054/9314/9322/8061/1647/388/4170/10950/9516/1052/7185/127544/8837/6303/23764/4609/6648/6776/2921/55332/3593/602/4792/1942/25976/7832/10611/7128/19/1435/4616/6446/6890/1026/5329/1906/2150/3659/2669/3606/3371/2152/3569/3383/3627/6347/6373/7538/1326/6385/2920/7097/960/2919/9021
HALLMARK_APOPTOSIS	HALLMARK_APOPTOSIS	158	-0.563793	-2.12952	5.23e-10	2.18e-09	9.63e-10	2167	tags=36%, list=12%, signal=32%	5970/467/3553/969/10018/3459/1017/633/1611/7124/841/7042/1647/388/4170/10950/5327/1191/8837/6303/2944/6648/301/355/840/2934/3315/7832/2149/706/4313/51330/952/7465/3148/4616/834/6890/1026/7078/4000/839/2064/837/3659/7049/3606/3669/3958/7076/3162/929/3569/10410/2012/10628/960
HALLMARK_COAGULATION	HALLMARK_COAGULATION	136	-0.566612	-2.10159	7.71e-09	2.96e-08	1.31e-08	2419	tags=37%, list=13%, signal=32%	5627/7044/4323/6284/3920/10411/5055/5054/1519/4224/6271/717/7980/1512/4485/824/5327/1191/5028/23764/2335/5654/301/8309/928/716/2934/710/4313/3075/55970/1465/6678/7078/344/715/7450/629/7056/7076/283/5175/3426/4318/718/2152/3690/712/2158/5265
HALLMARK_KRAS_SIGNALING_UP	HALLMARK_KRAS_SIGNALING_UP	193	-0.509014	-1.97264	1.7e-08	6.07e-08	2.68e-08	1956	tags=28%, list=11%, signal=25%	83483/3587/3394/3561/9314/54893/719/1438/7185/6004/51704/5327/7869/90865/10320/3728/55273/3486/51311/11184/7133/7128/8829/5696/10912/3075/5329/3689/2207/7035/6590/7805/2150/347/1794/6696/11199/7462/629/951/3936/5175/10083/4318/6662/55365/10418/28959/3627/56729/2012/10205/51129/12
HALLMARK_ESTROGEN_RESPONSE_LATE	HALLMARK_ESTROGEN_RESPONSE_LATE	194	-0.45479	-1.76517	1.31e-05	4.37e-05	1.93e-05	1710	tags=25%, list=10%, signal=23%	9314/64065/6337/7466/7980/10112/10950/60481/51659/7869/10610/6658/5241/9060/4277/4057/5777/9368/8309/928/11031/2013/120/5364/26353/2261/1836/6446/26509/3613/10538/6566/3880/7263/55540/3669/7164/4192/771/5104/57834/5265/2810/7538/2289/64699/960/6280/12
HALLMARK_ADIPOGENESIS	HALLMARK_ADIPOGENESIS	188	-0.449122	-1.73745	3.66e-05	0.000114368	5.06e-05	2579	tags=24%, list=14%, signal=21%	1891/10162/376497/10580/6576/604/6239/10140/3459/4958/977/3679/1647/847/3991/217/1282/3977/79602/6776/23187/5004/56894/348/1666/57678/1376/4638/284/19/26353/33/8082/2184/9936/10449/35/7263/123/7351/718/83871/6510/2040/56729/51129
HALLMARK_XENOBIOTIC_METABOLISM	HALLMARK_XENOBIOTIC_METABOLISM	195	-0.443798	-1.72199	6.03e-05	0.000177252	7.84e-05	3383	tags=34%, list=19%, signal=28%	9564/2948/1244/6898/3484/3487/4814/2953/2110/2651/873/5730/7299/6747/51128/51181/1891/4864/8460/5627/7009/2203/8876/7378/116285/3394/5054/1593/7042/847/1573/6560/1312/60481/223/217/3931/2192/27232/8644/4128/9060/3728/355/348/23564/8309/1728/10611/978/54498/2184/1969/7132/839/6370/2052/629/1066/84913/3162/4502/6510/3554/28959/5166/2168
HALLMARK_APICAL_JUNCTION	HALLMARK_APICAL_JUNCTION	193	-0.404933	-1.56929	0.000610126	0.00169479	0.000749277	2968	tags=28%, list=17%, signal=24%	268/51474/10174/1495/2037/26119/3636/1001/649/6464/7082/2683/7408/2318/51208/794/51148/1041/9459/2771/6237/942/1462/8751/7412/247/5010/7185/91624/23562/3728/7045/8515/10398/5880/6850/5097/4313/5788/1956/3384/4478/1265/4902/7450/7122/4192/5175/4267/4318/3383/72/4982/10205/3691
HALLMARK_ESTROGEN_RESPONSE_EARLY	HALLMARK_ESTROGEN_RESPONSE_EARLY	194	-0.408655	-1.58611	0.000670965	0.0017657	0.000780624	1998	tags=33%, list=11%, signal=30%	3487/3875/596/1154/6584/949/8800/6509/55191/84187/4299/4603/27134/2317/2683/794/2674/10140/3572/27295/23052/23541/9314/6513/6337/7466/1997/5420/60481/7869/6658/4609/5241/9060/25987/4277/9368/11031/120/25976/9249/26353/1836/26509/3625/5029/6566/26018/3880/29984/22836/55540/7164/347733/54898/4582/771/6542/2810/2697/2289/7052/64699/960
HALLMARK_MYOGENESIS	HALLMARK_MYOGENESIS	198	-0.409378	-1.58836	0.000881125	0.00220281	0.000973875	3430	tags=35%, list=19%, signal=29%	22933/3688/23604/1292/2065/4633/274/786/4627/2878/1760/10174/5837/2180/8557/1281/29895/10580/10278/8736/8048/6442/6535/1293/1277/3679/4608/487/845/6261/23654/1191/9144/1489/165/1160/1410/3693/3486/1284/6525/1728/2934/4638/58529/7004/2702/26353/4616/25937/1026/8082/7040/6678/1266/1674/4629/3490/2247/347/5348/5224/7169/6649/7164/4634/6876/1837/187/3691
HALLMARK_ANDROGEN_RESPONSE	HALLMARK_ANDROGEN_RESPONSE	97	-0.43065	-1.53639	0.00616322	0.0146743	0.0064876	3460	tags=32%, list=19%, signal=26%	79689/9053/445347/8555/65986/5238/11099/10461/3998/2683/3992/25816/1622/4117/2773/10257/60481/6303/3685/3977/9510/567/10397/10627/563/10611/1836/6446/658/3880/2289
HALLMARK_TGF_BETA_SIGNALING	HALLMARK_TGF_BETA_SIGNALING	54	-0.481932	-1.5644	0.0103173	0.0234485	0.0103667	4188	tags=39%, list=23%, signal=30%	2339/657/387/64750/6711/7057/28996/4086/7082/7044/8412/3397/5054/1028/3065/7046/11031/25937/7040/3399/4053
HALLMARK_UV_RESPONSE_UP	HALLMARK_UV_RESPONSE_UP	150	-0.378641	-1.42224	0.0120156	0.0261209	0.0115482	2479	tags=24%, list=14%, signal=21%	6236/694/7009/4323/4916/467/1280/6535/3572/27295/10018/1017/9/5873/4487/1028/388/10950/6648/3134/4128/3306/1119/4792/55937/7832/4067/6890/8692/2052/3659/7263/3162/3569/3383/2920
HALLMARK_BILE_ACID_METABOLISM	HALLMARK_BILE_ACID_METABOLISM	112	-0.415745	-1.51071	0.0130297	0.0265929	0.0117569	3081	tags=30%, list=17%, signal=25%	51268/6256/20/2053/6342/8800/2180/4734/92960/4864/9420/10350/3418/3992/7276/8412/215/216/5947/1593/847/3991/223/9415/80270/27232/8630/19/6258/5825/23460/8424/51703/29842
HALLMARK_FATTY_ACID_METABOLISM	HALLMARK_FATTY_ACID_METABOLISM	154	-0.372528	-1.4035	0.0132964	0.0265929	0.0117569	1885	tags=29%, list=10%, signal=26%	1371/30/3155/6584/2110/873/2180/1891/1962/2639/8876/874/9246/3028/216/9588/5465/37/60481/223/8639/364/10455/3032/4128/79602/1666/1374/259307/8801/1376/594/11185/84263/33/2752/658/6281/10449/35/2052/51703/2168/7503
HALLMARK_HEME_METABOLISM	HALLMARK_HEME_METABOLISM	191	-0.353713	-1.36856	0.0193939	0.037296	0.0164888	2251	tags=19%, list=13%, signal=17%	571/6397/6536/10171/23351/10841/6535/3920/23052/759/6513/6006/847/54/7779/55532/10158/7145/55034/4329/3043/8850/3045/23657/51327/7832/8991/212/54498/4778/2035/7351/3792/718/26020/10840/1870
HALLMARK_UV_RESPONSE_DN	HALLMARK_UV_RESPONSE_DN	138	-0.38539	-1.433	0.021872	0.0405037	0.0179069	3158	tags=27%, list=18%, signal=22%	3915/6256/11099/91746/2535/2534/307/1281/7082/5159/5999/6717/3397/4052/1277/5054/3488/7048/4609/120/594/5376/10611/8829/11030/4853/7035/2064/7049/136/302/4493/2152/3690/2202/861/2697
HALLMARK_ANGIOGENESIS	HALLMARK_ANGIOGENESIS	36	-0.502501	-1.51419	0.0252121	0.0450216	0.0199043	2624	tags=33%, list=15%, signal=29%	1281/6275/5553/1462/4487/3685/11167/8829/6696/7056/7076/5104

## Sheet: GSE41919_hallmarks
ID	Description	setSize	enrichmentScore	NES	pvalue	p.adjust	qvalues	rank	leading_edge	core_enrichment
HALLMARK_ALLOGRAFT_REJECTION	HALLMARK_ALLOGRAFT_REJECTION	195	-0.594961	-2.32293	1e-10	5.55556e-10	1.87135e-10	2865	tags=42%, list=16%, signal=36%	924/3586/3091/3459/3600/3135/3937/9437/5582/2113/3932/6892/1991/961/896/567/9607/8444/3683/56253/3574/114548/7454/2650/9466/7334/27240/2268/6688/6363/3455/355/2213/8651/602/9450/23308/2149/7124/3606/958/5199/10333/11184/6890/4689/3108/10261/729230/1234/7040/2000/5788/3665/3111/5777/822/3689/3133/4067/5552/3394/3122/3109/3059/23166/1520/7098/7096/7076/1230/972/2634/3566/3553/4065/8477/7097/3383/35…
HALLMARK_APOPTOSIS	HALLMARK_APOPTOSIS	158	-0.584012	-2.23178	1e-10	5.55556e-10	1.87135e-10	3015	tags=41%, list=17%, signal=35%	8743/10017/8900/3725/4739/3459/3552/1491/7077/4255/10950/54884/581/2643/467/2944/4170/706/6303/5327/5330/330/969/8878/355/552/7078/5970/7832/2149/1611/840/7124/3606/1649/6648/8870/1191/6890/2934/1017/839/841/301/3148/10628/7049/10410/1647/3669/2064/960/4616/837/7076/2012/3162/51330/1026/3659/3553/7465/929/834/3569
HALLMARK_COMPLEMENT	HALLMARK_COMPLEMENT	194	-0.551888	-2.15579	1e-10	5.55556e-10	1.87135e-10	3643	tags=42%, list=20%, signal=34%	6284/2885/1012/3309/2771/475/6047/978/308/5580/4323/9097/1847/7941/29106/1051/1465/7077/868/3937/3684/3932/54331/1509/5641/5292/8942/5054/91133/4199/7454/710/5327/2207/1380/3697/2773/64167/391/966/5547/2783/1519/840/5698/5341/948/1191/341/2219/23764/5321/2152/716/3075/51056/3665/6283/283/4067/5359/2793/7128/838/715/5265/837/1520/1356/7980/7076/60489/712/714/6280/5329/3659/629/718/2919/834/3569
HALLMARK_IL6_JAK_STAT3_SIGNALING	HALLMARK_IL6_JAK_STAT3_SIGNALING	87	-0.736252	-2.62005	1e-10	5.55556e-10	1.87135e-10	1663	tags=46%, list=9%, signal=42%	3574/7850/3563/23765/355/8651/928/6774/2/7124/2921/948/3597/6373/7132/7040/4055/3554/3588/94/1438/3627/960/10148/7133/4615/3690/1230/3162/51330/9180/3566/3659/1326/3553/929/2919/7097/3569/9021
HALLMARK_INFLAMMATORY_RESPONSE	HALLMARK_INFLAMMATORY_RESPONSE	197	-0.599265	-2.33872	1e-10	5.55556e-10	1.87135e-10	3153	tags=48%, list=18%, signal=40%	4891/4061/8767/8743/4323/11047/5732/3586/3091/255488/3600/3552/3937/4049/6364/3932/6892/4792/10135/1240/136/4986/5054/684/2643/6541/10886/3656/114548/5142/1839/1316/6542/2014/187/969/64108/2773/391/5970/8685/6401/23308/7832/3606/958/1317/9111/5734/8519/4481/3587/3678/5008/10630/2152/6373/7855/3665/3554/19/4609/962/4067/3627/10148/1880/6004/1536/7130/7133/23166/166929/64127/3690/7098/7096/7076/903…
HALLMARK_INTERFERON_ALPHA_RESPONSE	HALLMARK_INTERFERON_ALPHA_RESPONSE	92	-0.7035	-2.52573	1e-10	5.55556e-10	1.87135e-10	3137	tags=62%, list=17%, signal=51%	4061/1267/8767/5684/5721/219285/9246/3437/3600/7318/85363/961/567/684/116071/6737/5720/3107/4343/10561/10544/3574/64761/4599/8638/54625/64108/4938/3431/5698/9111/8519/6890/2766/5696/841/6373/716/51056/83666/3665/10628/1997/5359/10410/3627/3669/55601/10161/10581/972/9034/2634/3566/3659/834/10437
HALLMARK_INTERFERON_GAMMA_RESPONSE	HALLMARK_INTERFERON_GAMMA_RESPONSE	195	-0.662954	-2.5884	1e-10	5.55556e-10	1.87135e-10	3076	tags=54%, list=17%, signal=45%	8767/1439/8743/5684/694/5721/219285/9246/3091/3437/8737/3600/3135/3937/6892/4792/10135/1240/567/5292/5683/684/116071/2643/6737/5720/10561/3574/196410/5142/4939/64761/4599/8638/710/10791/3106/10068/54625/969/3455/355/64108/8651/3123/5743/3431/6774/840/5698/6403/958/6648/9111/5371/26524/6890/3587/5696/3108/841/84888/5321/8673/6373/716/3075/10392/6398/51056/3665/5777/10628/4502/4860/5359/10410/3627/…
HALLMARK_P53_PATHWAY	HALLMARK_P53_PATHWAY	192	-0.535949	-2.08916	1e-10	5.55556e-10	1.87135e-10	2965	tags=38%, list=16%, signal=32%	694/5372/3691/10904/5889/3725/51499/3552/23654/11202/900/10668/1643/975/51181/30851/63874/1509/54884/896/5111/29927/29946/581/4814/57761/26471/57763/467/1263/10544/1839/54541/6303/23657/29948/355/8651/55240/9618/6520/64065/55332/7832/2149/55270/2052/2517/1649/64782/8870/6948/5564/7164/6890/7421/8673/79651/7040/2353/7157/6281/10628/1647/6004/2040/4071/3162/1026/834/10437/2810
HALLMARK_TNFA_SIGNALING_VIA_NFKB	HALLMARK_TNFA_SIGNALING_VIA_NFKB	197	-0.574348	-2.24148	1e-10	5.55556e-10	1.87135e-10	3080	tags=49%, list=17%, signal=41%	374/8767/10611/694/1847/3371/3725/9334/1051/3552/6446/80176/9120/6364/4791/5209/22822/4792/10135/10950/182/150094/8942/4814/5054/2643/8061/467/10957/4170/5142/9516/1839/1316/6303/330/969/79155/8878/1942/5806/5970/5743/602/55332/23308/7832/25976/3726/6385/7124/2921/3606/5341/6648/2683/6776/8870/2114/5734/5971/6890/23764/2152/6373/5271/4783/2353/19/4609/25816/51561/3280/3627/1647/960/1880/7128/2669…
HALLMARK_HYPOXIA	HALLMARK_HYPOXIA	191	-0.531218	-2.06487	1.21029e-10	6.05144e-10	2.03838e-10	3346	tags=38%, list=19%, signal=31%	6515/63827/4015/2745/680/55577/694/8819/3725/3906/6576/8406/1837/2113/8987/2023/3486/5209/56925/6820/6513/229/5292/136/54206/5054/8614/467/10957/3073/3623/1316/26136/54541/3939/11015/1942/23210/25976/6385/6383/1649/8870/23764/839/2152/6781/4783/2353/9469/4493/4502/51129/3099/3484/3669/302/7128/5105/7045/1356/3162/2203/5329/1026/123/51316/6518/7052/7538/133/3569/771
HALLMARK_IL2_STAT5_SIGNALING	HALLMARK_IL2_STAT5_SIGNALING	194	-0.529734	-2.06925	2.71016e-10	1.23189e-09	4.14953e-10	2909	tags=48%, list=16%, signal=41%	51651/5243/8553/23191/990/2623/2879/56990/23208/650/6050/3482/5269/5621/4839/84306/57045/6515/8743/152007/5732/51429/3586/26018/5179/3459/79026/9249/4953/9446/2323/23600/2184/80324/3685/975/64332/22822/84525/3682/896/10970/8835/9144/5292/9261/55509/5167/64866/8530/1316/7850/6696/1690/3563/7494/191/8651/5045/64116/8784/3655/5583/6403/4582/79971/3587/23764/51284/4783/4609/822/962/4860/5359/3099/104…
HALLMARK_EPITHELIAL_MESENCHYMAL_TRANSITION	HALLMARK_EPITHELIAL_MESENCHYMAL_TRANSITION	195	-0.517838	-2.02182	8.49854e-10	3.54106e-09	1.19278e-09	3304	tags=43%, list=18%, signal=36%	30008/6424/4015/5654/374/5217/4323/3908/3371/2331/3725/3600/57692/1009/1296/2247/4314/3685/3486/5352/5021/3915/1601/8572/5744/5054/871/4256/3487/10979/2201/2619/4232/2697/7169/1293/6696/6303/11167/10516/2014/1842/7857/355/7078/5479/5806/966/6876/4017/10631/6385/6678/2517/4837/5376/3678/7456/25890/7040/1277/822/284217/4016/7049/1647/960/7128/2669/7431/7045/4616/3690/115908/7980/7076/51330/5329/414…
HALLMARK_MTORC1_SIGNALING	HALLMARK_MTORC1_SIGNALING	194	-0.514385	-2.00929	3.61882e-09	1.3084e-08	4.40724e-09	4522	tags=47%, list=25%, signal=35%	5706/120/6917/5033/5861/9521/2539/3475/6745/8553/5230/79602/5701/441024/8624/5163/5052/226/8833/3309/23753/9695/3949/3308/6515/2107/2745/908/27230/5464/5684/60481/23478/3488/3313/26227/1491/5693/4793/900/10652/8140/2023/11151/27071/5352/10135/6513/5704/5641/5685/4173/8894/5719/10452/57761/26471/871/4199/6016/7296/26136/4171/54541/6509/6184/26747/3939/23657/8878/29968/7494/928/7832/112399/1649/993…
HALLMARK_KRAS_SIGNALING_UP	HALLMARK_KRAS_SIGNALING_UP	193	-0.512223	-1.99826	3.66352e-09	1.3084e-08	4.40724e-09	2425	tags=31%, list=13%, signal=27%	6364/2113/3486/1363/54677/8404/1240/5950/951/83483/7102/1839/6696/5327/2207/23268/57332/330/10418/5743/51311/10320/2517/6480/28951/11184/23643/26272/3587/90865/5696/1794/3075/7035/3689/1438/2162/347/6662/51129/3627/3394/3936/6004/5175/7128/7133/55365/1520/7805/2012/5329/28959/2150/6590/3553/629/10205/56729/12
HALLMARK_COAGULATION	HALLMARK_COAGULATION	136	-0.554326	-2.08801	3.96755e-09	1.32252e-08	4.45479e-09	3204	tags=40%, list=18%, signal=33%	553115/9615/5654/4323/7018/378/3273/824/1465/11202/1638/55970/4314/5641/9948/5054/2161/710/5327/3697/7078/5045/928/2783/2/1519/6678/11098/5341/1191/341/2934/23764/344/2152/7056/716/5627/3075/301/283/7450/5624/5175/1675/715/5265/3690/7980/7076/712/3426/629/718
HALLMARK_MYC_TARGETS_V1	HALLMARK_MYC_TARGETS_V1	193	-0.483387	-1.88577	1.67007e-07	5.21897e-07	1.75797e-07	6428	tags=66%, list=36%, signal=43%	23450/10971/6059/7307/55651/5250/1933/5245/10987/8669/5713/2079/7913/23196/1965/26121/9136/56910/5714/1977/3336/10576/8318/10492/9377/3183/10213/7411/8664/26354/11137/7284/6204/3184/7203/6434/57819/6240/22916/7332/1665/5706/3838/51690/10528/6742/4869/5691/4830/5902/5984/3475/5634/10921/6633/5230/1537/5707/6723/52/5901/5093/6141/10574/7419/10236/5690/2739/6188/4706/10935/6632/7416/2107/10155/6187/…
HALLMARK_XENOBIOTIC_METABOLISM	HALLMARK_XENOBIOTIC_METABOLISM	195	-0.473445	-1.84849	4.50037e-07	1.32364e-06	4.45857e-07	3678	tags=41%, list=20%, signal=33%	10857/1036/1969/1725/217/64087/384/1652/1593/978/1592/27232/10611/60481/383/5372/1401/3273/1066/9446/26061/2184/5730/645/1891/51181/54677/54884/51635/5950/8942/10400/435/5226/3294/4814/5054/1312/23564/2643/3487/211/873/115817/4864/84913/8876/223/10237/3697/355/191/54498/2948/26998/5166/348/2052/8529/2114/948/8460/839/1728/126/5627/7132/3554/4502/3484/9060/3394/6370/3162/2203/28959/629/6510/2168
HALLMARK_UV_RESPONSE_UP	HALLMARK_UV_RESPONSE_UP	150	-0.490839	-1.86365	2.13908e-06	5.9419e-06	2.00148e-06	4284	tags=40%, list=24%, signal=31%	8836/3572/5984/5243/2026/10482/4128/650/2878/1036/226/3306/5504/1267/5580/4323/694/30/8804/7263/54107/4072/10652/51706/1280/4792/2907/10950/360/896/8692/2643/211/467/6184/8878/5045/7832/3726/2052/9188/3175/6648/1138/6890/1017/2237/1875/3134/9/2353/7037/4067/55937/5873/3162/3659/2920/3383/3569
HALLMARK_ESTROGEN_RESPONSE_LATE	HALLMARK_ESTROGEN_RESPONSE_LATE	194	-0.466791	-1.82338	2.64085e-06	6.9496e-06	2.34092e-06	2945	tags=30%, list=16%, signal=26%	267/60481/8900/57834/6658/5577/7263/6446/23650/8140/645/51181/1363/2289/11187/6820/10950/29107/11001/999/7134/57758/3613/3487/26509/4232/11057/6509/7494/928/64065/2296/2582/5104/11098/51659/10733/10202/51599/7164/5241/2171/2353/1836/5733/5777/9060/3669/960/5265/64699/7980/6280/10538/7538/4192/2810/12/771
HALLMARK_DNA_REPAIR	HALLMARK_DNA_REPAIR	139	-0.475717	-1.79931	3.90806e-05	9.77014e-05	3.291e-05	4487	tags=43%, list=25%, signal=33%	51164/1479/5432/9328/56655/4830/6386/4833/10302/64976/5984/5440/8480/6895/10289/2879/11051/10959/6118/51082/51292/2071/203/1069/10623/978/4350/11047/11130/65109/50808/7251/5983/3615/6880/1643/2959/6809/1603/5436/5439/30833/5982/5433/55290/1642/5111/23204/29927/1716/5142/50484/23649/10978/4059/2237/7298/7157/4860/3059
HALLMARK_ADIPOGENESIS	HALLMARK_ADIPOGENESIS	188	-0.415862	-1.62062	0.000217823	0.000516393	0.000173943	4073	tags=32%, list=23%, signal=25%	604/1537/79602/2879/1282/977/2878/226/9908/217/4706/10313/1652/10935/26353/7316/5004/29088/1666/1376/1580/10449/3421/6576/3459/6342/35/7263/2184/1891/25813/5209/6390/8404/4191/54884/51635/10400/9936/4189/1468/4199/10162/369/128338/348/6776/6239/948/5733/19/51129/1647/83871/2040/7351/33/718/123/6510/56729
HALLMARK_OXIDATIVE_PHOSPHORYLATION	HALLMARK_OXIDATIVE_PHOSPHORYLATION	183	-0.413724	-1.60794	0.000227213	0.000516393	0.000173943	6828	tags=59%, list=38%, signal=37%	8802/533/788/4697/292/4695/3945/9131/4722/10651/527/1349/6834/64981/5250/4724/3032/6183/1347/1352/4190/27429/26520/27089/6392/23479/2821/1337/9167/4552/1345/291/3418/9296/6391/1374/56898/4713/4726/56945/7384/38/1892/23203/3419/9377/1327/2109/4976/4717/4259/29796/1738/7385/4701/3052/26521/4700/4729/10312/4712/7417/1537/2879/4329/10440/537/4835/7386/7419/8803/3030/4706/529/4942/4704/10935/2271/2908…
HALLMARK_UNFOLDED_PROTEIN_RESPONSE	HALLMARK_UNFOLDED_PROTEIN_RESPONSE	106	-0.486641	-1.78067	0.000271842	0.000568243	0.000191408	4565	tags=43%, list=25%, signal=33%	1662/10528/4869/51013/55272/6745/60559/7466/64924/3309/9695/58477/7280/28972/2521/27230/23478/3313/1736/56915/1051/55033/25804/55770/11260/167227/1163/8140/4189/1978/8614/467/50628/54541/6509/9775/11015/29968/2081/7494/6464/1973/3484/10797/9531/6347
HALLMARK_E2F_TARGETS	HALLMARK_E2F_TARGETS	193	-0.411953	-1.60709	0.000272756	0.000568243	0.000191408	5388	tags=50%, list=30%, signal=35%	10274/5511/6117/9238/3978/5411/4683/10492/994/7283/10535/84296/6119/10664/10051/3184/7374/8914/5631/6434/11340/3838/10528/56655/4830/9126/5902/1111/27338/54962/5591/10606/253714/11051/4172/5901/6118/84312/1633/10248/4001/9183/4085/2547/9232/9837/1019/81611/147841/2146/3149/580/3930/5889/5983/84844/1163/5931/5810/5982/4173/6470/5111/2935/6427/203068/79077/701/29980/7884/25842/4171/3161/23649/3159/…
HALLMARK_G2M_CHECKPOINT	HALLMARK_G2M_CHECKPOINT	190	-0.408715	-1.5918	0.000396309	0.000792618	0.000266987	3604	tags=32%, list=20%, signal=26%	26271/8451/4751/10419/1950/6632/4001/4085/3151/9232/1019/8819/2146/3149/580/3930/3091/6760/8317/1736/7090/4953/1432/1163/904/8140/11104/2935/6427/1810/11065/6541/1063/4171/3161/22809/5887/23649/3159/1062/1033/91746/602/4175/3835/9133/51659/993/3832/10293/10733/5371/4174/1870/26255/6839/7040/4609/4502/23594/51203
HALLMARK_PI3K_AKT_MTOR_SIGNALING	HALLMARK_PI3K_AKT_MTOR_SIGNALING	104	-0.446221	-1.624	0.00115884	0.00222855	0.000750669	4201	tags=33%, list=23%, signal=25%	81617/5879/1869/4690/5599/5163/6195/2885/375/1460/396/1019/8737/4793/5571/3932/27071/6513/5519/57761/6016/7334/8878/1649/51135/1017/10392/7132/9630/4087/6503/4615/1026/2810
HALLMARK_CHOLESTEROL_HOMEOSTASIS	HALLMARK_CHOLESTEROL_HOMEOSTASIS	72	-0.498324	-1.70521	0.00179802	0.00332967	0.00112157	2371	tags=29%, list=13%, signal=25%	94241/1891/5641/182/71/493869/54206/57761/467/2731/10957/22809/552/928/1191/2171/4783/5359/6282/51330/5329
HALLMARK_MYC_TARGETS_V2	HALLMARK_MYC_TARGETS_V2	58	-0.504443	-1.68169	0.00194303	0.0034697	0.00116874	4953	tags=55%, list=28%, signal=40%	9136/1844/9238/3336/26354/23082/27346/7374/10528/81887/4869/2193/6723/79711/4839/10244/10196/1019/54663/56915/10171/80324/4173/9064/79077/51491/705/7965/10733/4174/4609/3099
HALLMARK_ESTROGEN_RESPONSE_EARLY	HALLMARK_ESTROGEN_RESPONSE_EARLY	194	-0.387383	-1.51319	0.00212534	0.00366437	0.00123431	2945	tags=31%, list=16%, signal=26%	9094/26353/25800/8204/374/267/60481/60436/6505/347733/6658/26018/7739/9249/8140/645/2289/6820/6513/360/29107/11001/55638/22836/8614/3487/55191/26509/5420/2697/4603/11057/6509/6542/7357/7494/25976/2296/9467/11098/4582/10202/2683/7164/5241/2353/1836/4609/1997/3280/6840/9060/56944/960/64699/29984/25987/7052/2810/771
HALLMARK_REACTIVE_OXIGEN_SPECIES_PATHWAY	HALLMARK_REACTIVE_OXIGEN_SPECIES_PATHWAY	46	-0.531591	-1.68851	0.00294662	0.00491103	0.00165424	4323	tags=46%, list=24%, signal=35%	4700/2539/2879/5052/2878/475/7295/5621/2745/4720/10587/2512/7296/3726/10549/6648/1728/4257/4353/3087/9124
HALLMARK_GLYCOLYSIS	HALLMARK_GLYCOLYSIS	196	-0.367148	-1.43367	0.00630887	0.0101756	0.00342757	5233	tags=40%, list=29%, signal=29%	10370/3948/26355/5834/9862/6888/11285/2239/7039/7167/1738/5631/55276/5768/5033/2539/9276/2026/5223/10327/5230/79644/50814/226/26035/3309/7295/23443/9514/2745/1365/10461/51728/8819/50808/29925/1491/2023/3486/5373/5352/5704/229/4191/136/8614/10380/1468/4199/54480/9653/54541/3161/223/3939/11015/8702/2582/112399/6383/2683/8870/3597/5207/1824/8460/839/6781/501/9123/6662/283/51129/3099/3669/960/5836/70…
HALLMARK_APICAL_JUNCTION	HALLMARK_APICAL_JUNCTION	193	-0.355959	-1.38865	0.0123537	0.0193027	0.00650195	1397	tags=13%, list=8%, signal=12%	89/4478/7106/6464/8515/2683/1500/7122/3384/5788/347902/7450/1001/1006/5175/947/7045/6850/4267/4982/72/7412/3383/10205/4192
HALLMARK_FATTY_ACID_METABOLISM	HALLMARK_FATTY_ACID_METABOLISM	154	-0.364686	-1.3926	0.0195645	0.0296432	0.00998509	4572	tags=57%, list=25%, signal=43%	51109/3032/8801/4190/218/1384/6392/51166/9380/5805/5910/6391/4282/1374/2819/84263/23173/51/84693/4683/1892/57515/9588/2954/644/1738/4056/3052/6999/210/7389/3295/2026/5092/4128/79602/50814/8639/2639/226/8803/6611/51478/2271/1666/3248/1376/3420/7533/60481/30/9246/10449/328/3421/1743/4953/35/158/765/6296/1891/4191/594/54884/51170/5720/4199/873/8876/874/58505/3028/10455/223/3939/658/3155/2052/11185/1…
HALLMARK_ANDROGEN_RESPONSE	HALLMARK_ANDROGEN_RESPONSE	97	-0.388051	-1.40164	0.0334988	0.0492629	0.0165938	4089	tags=35%, list=23%, signal=27%	6722/25803/60559/8848/7329/6611/3248/2547/10461/10611/11047/60481/6446/3685/2289/4094/9871/896/567/4189/3998/11057/6675/6303/5238/658/563/2773/10627/2683/9510/1836/25816/10257
